# Supplementary material for: Hand-Focused Strength and Proprioceptive Training for Improving Grip Strength and Manual Dexterity in Healthy Adults: A Systematic Review and Meta-Analysis
Source: J Clin Med. 2025 Sep 28;14(19):6882. doi: 10.3390/jcm14196882 (PMC12524766; doi:10.3390/jcm14196882)
Supplement: Supplementary file 1 [file jcm-14-06882-s001.zip]

Archive with 1 entries (1 files):
- jcm-3849834-supplementary.pdf
